# Supplementary material for: Burning mouth syndrome in younger populations: Gender disparities and bipolar tendencies
Source: PCN Rep. 2025 May 15;4(2):e70110. doi: 10.1002/pcn5.70110 (PMC12079085; doi:10.1002/pcn5.70110)
Supplement: Supplementary file 1 — Supporting information. [file PCN5-4-e70110-s001.xlsx]

## Sheet: Chi-square_Results
Supplementary table: Chi-Square Test Results, Standardized Residuals, and Odds Ratios for Study Variables
Variable	Chi-square	p-value	dof
sex	10.7941	0.00453*	2	*: Statistically significant
Psy	2.12186	0.3461	2
soft-bipolarity1	3.00753	0.2223	2
soft-bipolarity2	7.064	0.02925*	2
soft-bipolarity3	1.37808	0.5021	2
soft-bipolarity4	9.87097	0.007187*	2
soft-bipolarity5	0.803832	0.669	2
soft-bipolarity6	15.9003	0.0003526*	2
soft-bipolarity7	19.1145	7.069e-05*	2
soft-bipolarity8	26.6216	1.657e-06*	2
Variable: sex
Contingency Table:					Logistic regression of sex (Male vs. Female) by age group (<40 as reference)
	<40	40-64	>=65
sex					Age Group	Odds Ratio (95% CI)	p-value
Male	11	35	31		<40 (Ref.)	1.00 (Reference)	–
Female	23	215	236		40–64	0.34 (0.15–0.76)	0.01*
Standardized Residuals:					>=65	0.28 (0.12–0.62)	0.001*
	<40	40-64	>=65
sex
Male	2.86666	0.0107467	-1.03336
Female	-1.1554	-0.00433145	0.416494
Variable: Psy
Contingency Table:					Logistic regression of psychiatric history (Present vs. Absent) by age group (<40 as reference)
	<40	40-64	>=65
History of Psychiatry					Age Group	Odds Ratio (95% CI)	p-value
Absent	14	127	144		<40 (Ref.)	1.00 (Reference)	–
Present	20	123	123		40–64	0.68 (0.39–1.19)	0.18
Standardized Residuals:					>=65	0.60 (0.34–1.07)	0.08
	<40	40-64	>=65
Psy
Absent	-0.855164	-0.20317	0.50176
Present	0.885179	0.210301	-0.519371
Variable: soft-bipolarity1
Contingency Table:					Logistic Regression of soft-bipolarity1 (Present vs. Absent) by Age Group (<40 as Reference)
	<40	40-64	>=65
soft-bipolarity1					Age Group	Odds Ratio (95% CI)	p-value
Absent	27	213	237		<40 (Ref.)	1.00 (Reference)	–
Present	7	37	30		40–64	0.67 (0.27–1.65)	0.38
Standardized Residuals:					>=65	0.48 (0.20–1.21)	0.12
	<40	40-64	>=65
soft-bipolarity1
Absent	-0.448595	-0.232791	0.385339
Present	1.13893	0.591031	-0.978332
Variable: soft-bipolarity2
Contingency Table:					Logistic Regression of soft-bipolarity2 (Present vs. Absent) by Age Group (<40 as Reference)
	<40	40-64	>=65
soft-bipolarity2					Age Group	Odds Ratio (95% CI)	p-value
Absent	16	155	183		<40 (Ref.)	1.00 (Reference)	–
Present	18	95	84		40–64	0.55 (0.27–1.12)	0.1
Standardized Residuals:					>=65	0.41 (0.20–0.84)	0.02*
	<40	40-64	>=65
soft-bipolarity2
Absent	-1.25037	-0.443214	0.875065
Present	1.67613	0.59413	-1.17303
Variable: soft-bipolarity3
Contingency Table:					Logistic Regression of soft-bipolarity3 (Present vs. Absent) by Age Group (<40 as Reference)
	<40	40-64	>=65
soft-bipolarity3					Age Group	Odds Ratio (95% CI)	p-value
Absent	22	185	197		<40 (Ref.)	1.00 (Reference)	–
Present	12	65	70		40–64	0.64 (0.30–1.37)	0.25
Standardized Residuals:					>=65	0.65 (0.31–1.38)	0.27
	<40	40-64	>=65
soft-bipolarity3
Absent	-0.586675	0.125336	0.088074
Present	0.97259	-0.207782	-0.146009
Variable: soft-bipolarity4
Contingency Table:					Logistic Regression of soft-bipolarity4 (Present vs. Absent) by Age Group (<40 as Reference)
	<40	40-64	>=65
soft-bipolarity4					Age Group	Odds Ratio (95% CI)	p-value
Absent	19	128	173		<40 (Ref.)	1.00 (Reference)	–
Present	15	122	94		40–64	1.21 (0.59–2.48)	0.61
Standardized Residuals:					>=65	0.69 (0.34–1.41)	0.31
	<40	40-64	>=65
soft-bipolarity4
Absent	-0.167862	-1.42666	1.4404
Present	0.19757	1.67915	-1.69532
Variable: soft-bipolarity5
Contingency Table:					Logistic Regression of soft-bipolarity5 (Present vs. Absent) by Age Group (<40 as Reference)
	<40	40-64	>=65
soft-bipolarity5					Age Group	Odds Ratio (95% CI)	p-value
Absent	17	139	154		<40 (Ref.)	1.00 (Reference)	–
Present	17	111	113		40–64	0.80 (0.40–1.60)	0.54
Standardized Residuals:					>=65	0.70 (0.35–1.40)	0.32
	<40	40-64	>=65
soft-bipolarity5
Absent	-0.486745	-0.139409	0.308593
Present	0.552045	0.158112	-0.349992
Variable: soft-bipolarity6
Contingency Table:					Logistic Regression of soft-bipolarity6 (Present vs. Absent) by Age Group (<40 as Reference)
	<40	40-64	>=65
soft-bipolarity6					Age Group	Odds Ratio (95% CI)	p-value
Absent	17	181	214		<40 (Ref.)	1.00 (Reference)	–
Present	17	69	53		40–64	0.38 (0.18–0.79)	0.01*
Standardized Residuals:					>=65	0.25 (0.12–0.52)	<0.001*
	<40	40-64	>=65
soft-bipolarity6
Absent	-1.6705	-0.433931	1.01601
Present	2.876	0.747071	-1.74919
Variable: soft-bipolarity7
Contingency Table:					Logistic Regression of soft-bipolarity7 (Present vs. Absent) by Age Group (<40 as Reference)
	<40	40-64	>=65
soft-bipolarity7					Age Group	Odds Ratio (95% CI)	p-value
Absent	10	87	140		<40 (Ref.)	1.00 (Reference)	–
Present	24	163	127		40–64	0.78 (0.36–1.70)	0.54
Standardized Residuals:					>=65	0.38 (0.17–0.82)	0.02*
	<40	40-64	>=65
soft-bipolarity7
Absent	-1.20923	-1.97997	2.34741
Present	1.05056	1.72015	-2.03938
Variable: soft-bipolarity8
Contingency Table:					Logistic Regression of soft-bipolarity8 (Present vs. Absent) by Age Group (<40 as Reference)
	<40	40-64	>=65
soft-bipolarity8					Age Group	Odds Ratio (95% CI)	p-value
Absent	17	172	223		<40 (Ref.)	1.00 (Reference)	–
Present	17	78	44		40–64	0.45 (0.21–0.93)	0.03*
Standardized Residuals:					>=65	0.20 (0.08–0.46)	<0.001*
	<40	40-64	>=65
soft-bipolarity8
Absent	-1.6705	-1.09219	1.65297
Present	2.876	1.88036	-2.84581
